# Supplementary material for: Sonication-Free Dispersion of Single-Walled Carbon Nanotubes for High-Sorption-Capacity Aerogel Fabrication
Source: Molecules. 2022 Nov 7;27(21):7657. doi: 10.3390/molecules27217657 (PMC9658345; doi:10.3390/molecules27217657)
Supplement: Supplementary file 1 [file molecules-27-07657-s001.zip]

Archive with 2 entries (2 files):
- Supplementary Material.pdf
- Video S1.mp4
